# Supplementary material for: DNA Oxidative Damage as a Sensitive Genetic Endpoint to Detect the Genotoxicity Induced by Titanium Dioxide Nanoparticles
Source: Nanomaterials (Basel). 2022 Jul 29;12(15):2616. doi: 10.3390/nano12152616 (PMC9370504; doi:10.3390/nano12152616)
Supplement: Supplementary file 1 [file nanomaterials-12-02616-s001.zip]

Archive with 1 entries (1 files):
- nanomaterials-1812087-supplementary.pdf
